# Supplementary material for: Platinum Black/Gold Nanoparticles/Polyaniline Modified Electrochemical Microneedle Sensors for Continuous In Vivo Monitoring of pH Value
Source: Polymers (Basel). 2023 Jun 23;15(13):2796. doi: 10.3390/polym15132796 (PMC10346494; doi:10.3390/polym15132796)
Supplement: Supplementary file 1 [file polymers-15-02796-s001.zip]

Archive with 1 entries (1 files):
- polymers-2442452-supplementary.pdf
